# Supplementary material for: Mass Purification Protocol for Drosophila melanogaster Wing Imaginal Discs: An Alternative to Dissection to Obtain Large Numbers of Disc Cells
Source: Biology (Basel). 2022 Sep 22;11(10):1384. doi: 10.3390/biology11101384 (PMC9598552; doi:10.3390/biology11101384)
Supplement: Supplementary file 1 [file biology-11-01384-s001.zip]

Archive with 2 entries (2 files):
- Fig_supp_Hoareau et al_cor_submited proof.pdf
- Hoareau et al_Sup File 1_submited_31 08 22.pdf
